# Supplementary material for: Guiding Hepatic Differentiation of Pluripotent Stem Cells Using 3D Microfluidic Co-Cultures with Human Hepatocytes
Source: Cells. 2023 Aug 1;12(15):1982. doi: 10.3390/cells12151982 (PMC10417547; doi:10.3390/cells12151982)
Supplement: Supplementary file 1 [file cells-12-01982-s001.zip]

Archive with 1 entries (1 files):
- cells-2503959-supplementary.pdf
